# Supplementary material for: In Arabidopsis thaliana Heterosis Level Varies among Individuals in an F1 Hybrid Population
Source: Plants (Basel). 2020 Mar 27;9(4):414. doi: 10.3390/plants9040414 (PMC7238264; doi:10.3390/plants9040414)
Supplement: Supplementary file 1 [file plants-09-00414-s001.zip]

Archive with 9 entries (6 files):
- Supplementary file/
- Supplementary file/.DS_Store
- __MACOSX/
- __MACOSX/Supplementary file/
- __MACOSX/Supplementary file/._.DS_Store
- Supplementary file/Supplementary figures.pptx
- __MACOSX/Supplementary file/._Supplementary figures.pptx
- Supplementary file/Supplementary tables.xls
- __MACOSX/Supplementary file/._Supplementary tables.xls
